# Supplementary material for: The Heparan Sulfate Proteoglycan Syndecan-1 Triggers Breast Cancer Cell-Induced Coagulability by Induced Expression of Tissue Factor
Source: Cells. 2023 Mar 16;12(6):910. doi: 10.3390/cells12060910 (PMC10047229; doi:10.3390/cells12060910)
Supplement: Supplementary file 1 [file cells-12-00910-s001.zip]

Archive with 2 entries (2 files):
- Supplementary figure_neu.pdf
- Supplementary tables_neu.pdf
